# Supplementary material for: High expression of Ras‐specific guanine nucleotide‐releasing factor 2 (RasGRF2) in lung adenocarcinoma is associated with tumor invasion and poor prognosis
Source: Pathol Int. 2021 Mar 11;71(4):255–60. doi: 10.1111/pin.13069 (PMC8251786; doi:10.1111/pin.13069)
Supplement: Supplementary file 4 — Table S1 Relationship between RasGRF2 expression and EGFR mutation in patients with lung adenocarcinoma. [file PIN-71-255-s004.xlsx]

## Sheet: Supplementary Table1
Supplementary Table 1 Relationship between RasGRF2 expression and EGFR mutation in patients with lung adenocarcinoma
		RasGRF2
Clinicopathological Features	Total patients	LS	HS	P value
EGFR (n=38)				0.292
WT	29	21	8
mut	9	5	4
Ex19 E746-A750del	2	1	1
Ex21 L858R	7	4	3
