# Supplementary material for: High expression of Ras‐specific guanine nucleotide‐releasing factor 2 (RasGRF2) in lung adenocarcinoma is associated with tumor invasion and poor prognosis
Source: Pathol Int. 2021 Mar 11;71(4):255–60. doi: 10.1111/pin.13069 (PMC8251786; doi:10.1111/pin.13069)
Supplement: Supplementary file 5 — Table S2 Cytoplasmic ECT2 (pECT2) expression and clinicopathological features in patients with lung adenocarcinoma. [file PIN-71-255-s003.xlsx]

## Sheet: Supplementary Table2
Supplementary Table 2 cytoplasmicECT2 (pECT2) expression and clinicopathological features in patients with lung adenocarcinoma
		cytoplasmic ECT2 (pECT2)
Clinicopathological Features	Total patients	Cytoplasm (-)	Cytoplasm (+)	P value
Total patients	179	151	28
Age (years)				0.593
≤60	44	36	8
>60	135	115	20
Sex				0.004
Male	103	80	23
Female	76	71	5
Smoking (n=169)				0.003
Non-Smoker	61	58	3
Smoker	108	84	24
Pathological stage (Stage 0, I vs Others)				0.683
pStage 0	26	26	0
pStage I	95	77	18
pStage II	30	25	5
pStage III	26	21	5
pStage IV	2	2	0
T factor (Tis,T1 vs others)				0.121
Tis	25	25	0
Tmi	10	10	0
T1a	3	3	0
T1b	32	23	9
T1c	18	17	1
T2a	60	46	14
T2b	3	3	0
T3	26	22	4
T4	2	2	0
Lymph Node Status				0.593
N0/Nx	135	115	20
N1/N2	44	36	8
Pleural invasion				0.198
pl0	121	105	16
pl1-3	58	46	12
Vascular invasion				0.019
V0	106	95	11
V1	73	56	17
Lymphatic permeation				0.046
Ly0	113	100	13
Ly1	66	51	15
Histological Subtype (AIS, MIA vs others)				0.005
Non-invasive adenocarcinoma
Adenocarcinoma in situ	23	23	0
Minimally invasive adenocarcinoma	10	10	0
Invasive adenocarcinoma
Lepidic	47	38	9
Acinar	18	15	3
Papillary	26	24	2
Micropapillary	4	3	1
Solid	30	19	11
Invasive mucinous adenocarcinoma	21	19	2
